# Supplementary material for: EGCG and Taurine Synergistically Ameliorate Lipid Metabolism Disorder by Modulating Gut Microbiota and PPARα/FAS Signaling Pathway
Source: Nutrients. 2025 Aug 9;17(16):2595. doi: 10.3390/nu17162595 (PMC12389005; doi:10.3390/nu17162595)
Supplement: Supplementary file 1 [file nutrients-17-02595-s001.zip]

Archive with 1 entries (1 files):
- nutrients-3770115-supplementary.pdf
